# Supplementary material for: Heterogeneity Analysis of HBeAg-Positive Chronic Hepatitis B Patients with Ultra-High Viral Load (HBV DNA ≥ 7.0 log10 IU/mL)
Source: J Clin Med. 2026 Mar 12;15(6):2164. doi: 10.3390/jcm15062164 (PMC13026527; doi:10.3390/jcm15062164)
Supplement: Supplementary file 1 [file jcm-15-02164-s001.zip]

Archive with 1 entries (1 files):
- jcm-4144641-supplementary.pdf
